# Supplementary material for: Deoxyelephantopin Induces Apoptosis and Enhances Chemosensitivity of Colon Cancer via miR-205/Bcl2 Axis
Source: Int J Mol Sci. 2022 May 2;23(9):5051. doi: 10.3390/ijms23095051 (PMC9099879; doi:10.3390/ijms23095051)
Supplement: Supplementary file 1 [file ijms-23-05051-s001.zip]

Archive with 1 entries (1 files):
- ijms-1677802-supplementary.pdf
